# Supplementary material for: A genome-wide analysis of Cas9 binding specificity using ChIP-seq and targeted sequence capture
Source: Nucleic Acids Res. 2015 Feb 20;43(6):3389–404. doi: 10.1093/nar/gkv137 (PMC4381059; doi:10.1093/nar/gkv137)
Supplement: SUPPLEMENTARY DATA [file supp_gkv137_nar-03286-h-2014-File011.xls]

## Sheet: oligonucleotide sequences
Table S1: List of oligonucleotide sequences
Mouse-specific sequences
Target sites (TS) including PAM
S1 TS	GCTCCCTACGCATGCGTCCCAGG
S2 TS	AATGGCTCAGGTTTGTCGCGCGG
gRNA Oligomers
S1_gRNA_F	TTTCTTGGCTTTATATATCTTGTGGAAAGGACGAAACACCGCTCCCTACGCATGCGTCCC
S1_gRNA_R	GACTAGCCTTATTTTAACTTGCTATTTCTAGCTCTAAAACGGGACGCATGCGTAGGGAGC
S2_gRNA_F	TTTCTTGGCTTTATATATCTTGTGGAAAGGACGAAACACCAATGGCTCAGGTTTGTCGCG
S2_gRNA_R	GACTAGCCTTATTTTAACTTGCTATTTCTAGCTCTAAAACCGCGACAAACCTGAGCCATT
Primers used for T7E1 assay
TS-T7-R	GGATTGCTCACCAATTCTCAA
TS-T7-R	GCTGGGCTTCATGTTTGATT
Primers used for targeted amplicon sequencing
S1/S2 TS-PCR F	CCTCTCCTCTCTGCGCTAGT
S1/S2 TS-PCR R	GGACAGAGACCCCTGCATT
S2OT1-PCR F	TGCAGGAGATCACATGAAAGA
S2OT1-PCR R	TGTTCACAGTGCCAAACTCC
Human-specific sequences
Target site (TS) including PAM
VEGFA #3	GGTGAGTGAGTGTGTGCGTGTGG
