# Supplementary material for: A genome-wide analysis of Cas9 binding specificity using ChIP-seq and targeted sequence capture
Source: Nucleic Acids Res. 2015 Feb 20;43(6):3389–404. doi: 10.1093/nar/gkv137 (PMC4381059; doi:10.1093/nar/gkv137)
Supplement: SUPPLEMENTARY DATA [file supp_gkv137_nar-03286-h-2014-File012.xls]

## Sheet: ChIP-seq Summary
Table S2: Summary of ChIP-seq results
Neuro2A cells (mouse)
Sample	# Unique reads *	Peaks **	gRNA-specific peaks ***
S1 rep1	8665525	338	274
S1 rep2	7139105	517	404
S2 rep1	7419950	737	665
S2 rep2	12240325	1009	883
S1 KRAB	11664466	689	617
S2 KRAB	10663042	166	135
Control	14697604	1	na
Input	4712981	na	na
* Fastq files were aligned to the mouse genome (mm9) using bowtie2-2.1.0.
** Peaks were called using MACS1.4 with default settings using Input as background; only peaks containing less than 5% repeat sequence were retained.
*** Peaks common to both S1 and S2 gRNA data sets were subtracted to obtain gRNA-specific peaks:
(1) For S1 rep1 and rep2, 27 gRNA-independent peaks were found in both S1 data sets, while 123 were found in one of the S1 data sets.
(2) For S2 rep1 and rep2, 48 gRNA-independent peaks were found in both S2 data sets, while 102 were found in one of the S2 data sets.
HEK293T cells (human)
Sample	# Unique reads *	Peaks **
VEGFA #3 rep1	6463150	135
VEGFA #3 rep2	14338479	178
Control	11565101	38
Input	12080363
* Fastq files were aligned to the human genome (hg19) using bowtie2-2.1.0.
** Peaks were called using MACS1.4 with default settings using Input as background; only peaks containing less than 10% repeat sequence were retained.
