# Supplementary material for: A genome-wide analysis of Cas9 binding specificity using ChIP-seq and targeted sequence capture
Source: Nucleic Acids Res. 2015 Feb 20;43(6):3389–404. doi: 10.1093/nar/gkv137 (PMC4381059; doi:10.1093/nar/gkv137)
Supplement: SUPPLEMENTARY DATA [file supp_gkv137_nar-03286-h-2014-File013.xls]

## Sheet: S1 gRNA specific
Table S3: Location analysis of ChIP-seq peaks specific to S1 gRNA in Neuro-2a cells
Chromosomal coordinates of Cas9 bound regions are listed as well as the bp distance to transcription start site (TSS) of the closest RefSeq gene.
ChIP-seq peak location within a gene, intronic or exonic localization within that gene is specified.
RefSeq gene symbols and chromosomal coordinates of genes are reported.
GeneID	chromosome	strand	gene start	gene end	region	distance	gene info	peak start	peak end
AK039030	chr1	+	37922143	37928233	promoter	49	NA	37922014	37922371
Esr1	chr10	-	5489031	5734495	promoter	378	NA	5733932	5734302
5033413D22Rik	chr10	-	41258654	41307251	promoter	395	NA	41306751	41306961
Tmcc3	chr10	+	93977623	94053699	promoter	496	NA	93977982	93978257
Cand1	chr10	-	118639640	118677106	promoter	777	NA	118676244	118676415
Cand1	chr10	-	118639640	118677106	promoter	570	NA	118676434	118676639
Sgsh	chr11	-	119204802	119216824	promoter	92	NA	119216495	119216969
Maf1	chr15	+	76181735	76184803	promoter	483	NA	76182060	76182377
Adck5	chr15	+	76406788	76426238	promoter	83	NA	76406666	76407077
H1f0	chr15	+	78858641	78860930	promoter	328	NA	78858832	78859107
Med15	chr16	-	17651313	17723023	promoter	254	NA	17722664	17722875
mKIAA1426	chr17	-	25114276	25152705	promoter	23	NA	25152522	25152843
Frat1	chr19	+	41904605	41907073	promoter	857	NA	41905307	41905618
Pfkfb3	chr2	-	11393061	11475703	promoter	319	NA	11475269	11475500
Copg2	chr6	-	30698410	30846760	promoter	63	NA	30846608	30846786
Adck2	chr6	+	39523874	39538768	promoter	192	NA	39523838	39524295
AU020772	chr7	+	107520742	107618668	promoter	79	NA	107520711	107520931
Ap3m2	chr8	-	23897826	23916076	promoter	108	NA	23915826	23916110
Stox2	chr8	-	48271303	48374756	promoter	735	NA	48373831	48374211
Ifi35	chr11	+	101309725	101320015	promoter	-59	NA	101309467	101309866
Cdc42ep4	chr11	-	113588163	113612632	promoter	-475	NA	113613023	113613191
Foxd1	chr13	+	99124199	99126660	promoter	-278	NA	99123796	99124047
Tubgcp6	chr15	-	88937854	88953517	promoter	-58	NA	88953447	88953704
Gstm1	chr3	-	107815174	107820891	promoter	-34	NA	107820739	107821111
Hes3	chr4	-	151660080	151665771	promoter	-671	NA	151666326	151666559
Clock	chr5	-	76664141	76733797	promoter	-310	NA	76733969	76734245
Snurf	chr7	-	67127387	67150042	promoter	-45	NA	67149816	67150359
Tk2	chr8	-	106750600	106772436	promoter	-7	NA	106772326	106772560
Apeh	chr9	-	107987743	107996782	promoter	-81	NA	107996707	107997020
AK045818	chr2	+	17949184	17952204	gene	1377	exon_1	17950439	17950683
Srgap3	chr6	-	112667965	112897260	gene	108161	intron_1	112788984	112789214
AK017891	chr7	-	141376578	141423814	gene	7000	intron_1	141416705	141416923
Spg7	chr8	+	125586887	125621651	gene	2865	intron_1	125589596	125589908
Bok	chr1	+	95582270	95592339	gene	2714	intron_2	95584855	95585113
Hivep2	chr10	+	13685882	13871184	gene	90922	intron_2	13776633	13776975
Fstl1	chr16	+	37777140	37836602	gene	11465	intron_2	37788492	37788718
Lrrc8d	chr5	+	106128987	106244228	gene	87821	intron_2	106216662	106216955
Lrrc8d	chr5	+	106128987	106244228	gene	100504	intron_2	106229341	106229641
Tpcn2	chr7	-	152401124	152469832	gene	61510	intron_24	152408185	152408459
AK144886	chr12	+	87510290	87534552	gene	22755	intron_4	87532937	87533153
Grk1	chr8	+	13405080	13417580	gene	6809	intron_4	13411762	13412017
Auts2	chr5	-	131913551	133018213	gene	983783	intron_5	132034309	132034551
Shank2	chr7	+	151361424	151582336	gene	109486	intron_5	151470824	151470997
Slit3	chr11	+	34934959	35521814	gene	465913	intron_9	35400786	35400959
1700009P17Rik	chr1	+	173051791	173057098	distal	-10491	NA	173041149	173041451
Lyplal1	chr1	-	187911758	187941189	distal	-106359	NA	188047365	188047731
Akap12	chr10	-	5987069	5998773	distal	-80628	NA	6079310	6079492
AK122525	chr10	+	43198945	43235214	distal	-26501	NA	43172310	43172578
Cirbp	chr10	+	79630585	79634398	distal	-3866	NA	79626607	79626831
Mmp19	chr10	+	128227965	128236524	distal	-11314	NA	128216556	128216746
Wsb1	chr11	-	79052883	79057077	distal	18903	NA	79038074	79038274
Dcakd	chr11	-	102855369	102858862	distal	-5951	NA	102864674	102864953
DQ702367	chr13	+	54944552	54944574	distal	-18506	NA	54925932	54926160
AK079595	chr13	-	95415853	95417299	distal	38591	NA	95378488	95378928
Rapgef3	chr15	-	97575383	97587940	distal	-10462	NA	97598323	97598481
C230093N12Rik	chr2	+	32390878	32425270	distal	-20927	NA	32369827	32370076
Ptgis	chr2	-	167028695	167066037	distal	-23115	NA	167089058	167089247
Ptpn1	chr2	+	167757826	167804885	distal	-71633	NA	167686079	167686308
Id3	chr4	+	135699736	135701302	distal	-3255	NA	135696346	135696616
Camk2n1	chr4	+	138011100	138014058	distal	9675	NA	138020598	138020953
Aurkaip1	chr4	+	155205754	155207168	distal	2437	NA	155208056	155208327
Tnfrsf18	chr4	+	155400450	155403000	distal	5947	NA	155406266	155406528
Pdgfa	chr5	-	139452928	139470907	distal	-2637	NA	139473379	139473710
AK005895	chr6	+	30410984	30413313	distal	8693	NA	30419461	30419894
Klrg2	chr6	-	38576659	38587239	distal	-13583	NA	38600684	38600960
Gm839	chr6	-	89162239	89166073	distal	-23545	NA	89189437	89189800
1700029H14Rik	chr8	-	13550732	13562448	distal	31392	NA	13530885	13531228
1700029H14Rik	chr8	-	13550732	13562448	distal	30384	NA	13531875	13532254
Erlin2	chr8	+	28134330	28149896	distal	-276508	NA	27857677	27857967

## Sheet: S2 gRNA specific
Table S3: Location analysis of ChIP-seq peaks specific to S2 gRNA in Neuro-2a cells
Chromosomal coordinates of Cas9 bound regions are listed as well as the bp distance to transcription start site (TSS) of the closest RefSeq gene.
ChIP-seq peak location within a gene, intronic or exonic localization within that gene is specified.
RefSeq gene symbols and chromosomal coordinates of genes are reported.
GeneID	chromosome	strand	gene start	gene end	region	distance	gene info	peak start	peak end
D1Bwg0212e	chr1	+	39592398	39603722	promoter	67	NA	39592261	39592669
6430706D22Rik	chr1	-	90159683	90174132	promoter	56	NA	90173579	90174574
Tmem177	chr1	-	121804477	121809745	promoter	17	NA	121809584	121809873
Iars2	chr1	-	187110540	187153280	promoter	435	NA	187152715	187152975
Rcor3	chr1	-	193924342	193961669	promoter	982	NA	193960311	193961064
Gpr6	chr10	-	40789786	40792091	promoter	24	NA	40791900	40792235
Mcm9	chr10	-	53330502	53349937	promoter	671	NA	53349074	53349458
Mcm9	chr10	-	53330502	53349937	promoter	30	NA	53349685	53350130
AK006239	chr10	-	61137536	61143003	promoter	160	NA	61142693	61142994
Hcn2	chr10	+	79179378	79198853	promoter	360	NA	79179564	79179913
Cand1	chr10	-	118639640	118677106	promoter	11	NA	118676952	118677238
Sertad2	chr11	+	20443255	20553026	promoter	36	NA	20442977	20443606
Pank3	chr11	+	35582996	35604787	promoter	15	NA	35582751	35583272
Ormdl3	chr11	-	98442607	98448559	promoter	41	NA	98448237	98448799
Ormdl3	chr11	-	98442607	98448559	promoter	41	NA	98448237	98448799
Smarce1	chr11	-	99070361	99092331	promoter	468	NA	99091750	99091977
Galk1	chr11	-	115869670	115874033	promoter	3	NA	115873921	115874140
1110005A03Rik	chr11	+	116704913	116711674	promoter	15	NA	116704734	116705122
Nfkbia	chr12	-	56590845	56593570	promoter	19	NA	56593179	56593924
Azin1	chr15	-	38417184	38449021	promoter	993	NA	38447831	38448225
Ddef1	chr15	-	63920100	64144037	promoter	630	NA	64143234	64143581
Xrcc6	chr15	+	81845948	81870514	promoter	751	NA	81846514	81846885
Pdxdc1	chr16	-	13834022	13903228	promoter	135	NA	13902898	13903289
Klhl24	chr16	+	20097626	20127817	promoter	697	NA	20098155	20098491
AK015492	chr16	-	58404990	58408365	promoter	14	NA	58408135	58408567
Ifnar2	chr16	+	91373143	91405611	promoter	41	NA	91372901	91373467
Gart	chr16	-	91621641	91647217	promoter	41	NA	91646962	91647391
Trip10	chr17	+	57388873	57402846	promoter	29	NA	57388691	57389114
Sorbs1	chr19	-	40385937	40588302	promoter	50	NA	40588052	40588453
Prdx3	chr19	-	60939968	60950441	promoter	23	NA	60950291	60950546
AK144367	chr2	+	115892960	115911647	promoter	19	NA	115892786	115893172
Camk2d	chr3	+	126299890	126547972	promoter	169	NA	126299814	126300304
Dhdds	chr4	-	133524971	133556779	promoter	14	NA	133556574	133556957
Pink1	chr4	-	137869324	137882211	promoter	461	NA	137881405	137882095
MRPL33	chr5	+	31916344	31966757	promoter	176	NA	31916323	31916717
Tbc1d14	chr5	-	36883928	36925022	promoter	373	NA	36924420	36924878
AK146255	chr5	+	108154176	108156124	promoter	412	NA	108154429	108154748
Smurf1	chr5	-	145637363	145726699	promoter	767	NA	145725761	145726103
Rnf103	chr6	+	71443887	71460875	promoter	698	NA	71444377	71444793
Snurf	chr7	-	67127387	67150042	promoter	23	NA	67149803	67150236
Lyrm1	chr7	+	127039374	127100477	promoter	379	NA	127039594	127039912
Hgsnat	chr8	-	27054930	27087216	promoter	24	NA	27086956	27087429
Sh3rf1	chr8	+	63702967	63874869	promoter	415	NA	63703254	63703510
Dhodh	chr8	-	112125230	112132573	promoter	354	NA	112132095	112132344
mKIAA0174	chr8	-	112195227	112217164	promoter	27	NA	112216867	112217408
Trim67	chr8	+	127316991	127358604	promoter	100	NA	127316600	127317583
Scn3b	chr9	+	40076800	40099203	promoter	289	NA	40076965	40077214
Ccpg1	chr9	+	72833384	72864147	promoter	82	NA	72833247	72833686
Nphp3	chr9	+	103904933	103945877	promoter	116	NA	103904869	103905229
AK013480	chr9	-	117921938	117949978	promoter	593	NA	117949206	117949564
Tpp2	chr1	+	43990851	44059816	promoter	-291	NA	43990324	43990797
Slc39a10	chr1	-	46864388	46910354	promoter	-395	NA	46910548	46910950
Ncl	chr1	-	88241293	88256030	promoter	-49	NA	88255917	88256242
Hes6	chr1	-	93308059	93309799	promoter	-145	NA	93309817	93310071
Tsn	chr1	-	120195094	120207709	promoter	-147	NA	120207630	120208083
AK014032	chr1	+	171899539	171902526	promoter	-94	NA	171899310	171899581
Dusp10	chr1	+	185858339	185899515	promoter	-262	NA	185857930	185858224
Mosc2	chr1	-	186652818	186669726	promoter	-52	NA	186669583	186669974
Traf5	chr1	-	193879257	193916445	promoter	-110	NA	193916368	193916743
Mtrf1l	chr10	+	4522597	4534654	promoter	-129	NA	4522192	4522744
Mtrf1l	chr10	+	4522597	4534654	promoter	-129	NA	4522192	4522744
BC018310	chr10	+	7383179	7384160	promoter	-21	NA	7383029	7383288
Epb4.1l2	chr10	+	25079661	25243320	promoter	-155	NA	25079282	25079730
Sesn1	chr10	+	41530379	41628230	promoter	-88	NA	41530021	41530561
Sesn1	chr10	+	41530379	41628230	promoter	-88	NA	41530021	41530561
Sobp	chr10	-	42740787	42894336	promoter	-463	NA	42894690	42894908
Cbara1	chr10	+	59165382	59326870	promoter	-136	NA	59165038	59165455
Pdxk	chr10	-	77899491	77927693	promoter	-33	NA	77927504	77927949
Cdc34	chr10	+	79144939	79151143	promoter	-418	NA	79144320	79144722
Nup107	chr10	-	117214306	117229761	promoter	-138	NA	117229692	117230107
Mdm1	chr10	+	117578887	117606053	promoter	-148	NA	117578553	117578926
Polm	chr11	-	5727862	5737763	promoter	-269	NA	5737856	5738208
Cdc42se2	chr11	-	54531003	54601138	promoter	-225	NA	54601237	54601489
Slc25a11	chr11	-	70457698	70460495	promoter	-115	NA	70460493	70460727
Scpep1	chr11	-	88785333	88816741	promoter	-60	NA	88816676	88816927
Ube2z	chr11	-	95908749	95926678	promoter	-148	NA	95926695	95926957
Nfe2l1	chr11	-	96678744	96690807	promoter	-60	NA	96690706	96691028
Kpnb1	chr11	-	97021023	97049206	promoter	-442	NA	97049456	97049840
Ttc25	chr11	+	100406945	100433880	promoter	-82	NA	100406698	100407028
Stat3	chr11	-	100748123	100800825	promoter	-173	NA	100800804	100801192
X83328	chr11	+	109287259	109314127	promoter	-35	NA	109287096	109287353
D11Wsu99e	chr11	-	113522632	113545236	promoter	-19	NA	113545018	113545493
Slc9a3r1	chr11	+	115024654	115042492	promoter	-202	NA	115024347	115024557
1110014K08Rik	chr11	+	116295407	116300391	promoter	-78	NA	116295117	116295542
Dock4	chr12	+	41172639	41573075	promoter	-5	NA	41172376	41172893
1110002B05Rik	chr12	-	55746360	55757559	promoter	-167	NA	55757578	55757874
Fkbp3	chr12	-	66163418	66174925	promoter	-89	NA	66174820	66175209
2810055F11Rik	chr12	-	73177482	73186300	promoter	-275	NA	73186310	73186840
1810048J11Rik	chr12	+	73637343	73681200	promoter	-160	NA	73637072	73637294
Med6	chr12	-	82674550	82695945	promoter	-168	NA	82695909	82696318
2410016O06Rik	chr12	+	85291619	85293895	promoter	-6	NA	85291469	85291757
Slc25a29	chr12	-	110064087	110074086	promoter	-9	NA	110074003	110074187
Pfkp	chr13	-	6618306	6647970	promoter	-70	NA	6647836	6648245
Heatr1	chr13	+	12487641	12531160	promoter	-261	NA	12487187	12487573
E2f3	chr13	-	30001640	30077932	promoter	-385	NA	30078125	30078509
Tspan17	chr13	+	54890821	54898129	promoter	-262	NA	54890207	54890911
Tspan17	chr13	+	54890821	54898129	promoter	-262	NA	54890207	54890911
Rfesd	chr13	-	76144666	76156118	promoter	-23	NA	76155994	76156289
Sv2c	chr13	-	96730769	96902532	promoter	-102	NA	96902439	96902829
Mrps36	chr13	-	101505915	101514590	promoter	-4	NA	101514438	101514750
Depdc1b	chr13	+	109106530	109197974	promoter	-26	NA	109106370	109106638
2014-03-11	chr15	+	26238802	26339327	promoter	-129	NA	26238527	26238820
Azin1	chr15	-	38417184	38449021	promoter	-205	NA	38449044	38449409
Trib1	chr15	+	59480208	59488654	promoter	-289	NA	59479740	59480098
Zc3h3	chr15	-	75584876	75672338	promoter	-112	NA	75672307	75672594
Lrrc14	chr15	+	76541072	76545521	promoter	-6	NA	76540926	76541207
Zfp7	chr15	+	76709688	76722824	promoter	-28	NA	76709498	76709822
Josd1	chr15	-	79504684	79518249	promoter	-149	NA	79518188	79518609
Polr3h	chr15	-	81745459	81756643	promoter	-49	NA	81756446	81756938
Cyb5r3	chr15	-	82983931	83002638	promoter	-51	NA	83002520	83002859
Arhgap8	chr15	+	84493673	84534103	promoter	-36	NA	84493458	84493816
Tcfcp2	chr15	-	100333226	100382378	promoter	-73	NA	100382335	100382567
Eif4b	chr15	+	101904354	101927604	promoter	-204	NA	101903932	101904368
5730409G15Rik	chr16	-	5247479	5256049	promoter	-94	NA	5255930	5256357
Carhsp1	chr16	-	8658679	8672246	promoter	-121	NA	8672169	8672566
Sod1	chr16	+	90220986	90226569	promoter	-78	NA	90220763	90221053
Dopey2	chr16	+	93712151	93810833	promoter	-144	NA	93711694	93712321
Chaf1b	chr16	+	93884145	93906351	promoter	-101	NA	93883898	93884191
Tagap1	chr17	-	7159313	7165505	promoter	-111	NA	7165464	7165768
Fgfr1op	chr17	+	8358400	8389333	promoter	-49	NA	8358152	8358551
Hdgfrp2	chr17	+	56219079	56240019	promoter	-323	NA	56218463	56219050
Elp2	chr18	+	24762461	24797331	promoter	-57	NA	24762235	24762574
A630007B06Rik	chr19	-	56882467	56896671	promoter	-169	NA	56896686	56896994
Optn	chr2	-	4942278	4984984	promoter	-74	NA	4984791	4985326
Sec61a2	chr2	-	5803821	5816399	promoter	-54	NA	5816248	5816658
Rsu1	chr2	-	13137628	13192905	promoter	-99	NA	13192815	13193193
Spna2	chr2	+	29821079	29886970	promoter	-102	NA	29820858	29821097
2610205E22Rik	chr2	+	30663496	30678534	promoter	-363	NA	30662947	30663319
Asb6	chr2	-	30678617	30683820	promoter	-169	NA	30683826	30684152
Usp20	chr2	+	30837878	30879104	promoter	-201	NA	30837486	30837868
Pdk1	chr2	+	71711328	71740731	promoter	-37	NA	71711125	71711458
Prkra	chr2	-	76467993	76486051	promoter	-196	NA	76485958	76486536
AK007836	chr2	+	132079092	132086642	promoter	-78	NA	132078845	132079184
Entpd6	chr2	+	150574884	150597409	promoter	-44	NA	150574675	150575005
Sox12	chr2	-	152219347	152223782	promoter	-883	NA	152224459	152224872
Zhx3	chr2	-	160596182	160698308	promoter	-524	NA	160698657	160699008
AK005746	chr2	-	173421606	173485033	promoter	-122	NA	173485001	173485309
Larp2	chr3	+	40754552	40781715	promoter	-983	NA	40753325	40753813
Mnd1	chr3	-	83891855	83959617	promoter	-104	NA	83959506	83959936
Papss1	chr3	+	131227854	131306632	promoter	-88	NA	131227507	131228025
Sh3bgrl3	chr4	-	133683320	133684668	promoter	-19	NA	133684498	133684877
Clic4	chr4	-	134769884	134828675	promoter	-166	NA	134828444	134829239
Hnrnpr	chr4	+	135866890	135896593	promoter	-203	NA	135866353	135867022
Plod1	chr4	-	147296571	147310813	promoter	-29	NA	147310562	147311123
Rere	chr4	+	149656024	149996075	promoter	-733	NA	149655125	149655457
Crot	chr5	-	8966047	8997146	promoter	-202	NA	8997175	8997522
2410018C17Rik	chr5	-	33943001	33972004	promoter	-260	NA	33972012	33972516
Tacc3	chr5	+	34000795	34014846	promoter	-124	NA	34000507	34000835
BC023882	chr5	-	34505319	34512097	promoter	-42	NA	34511963	34512315
Hdh	chr5	+	35104388	35252045	promoter	-32	NA	35104162	35104551
Ccdc96	chr5	+	36827236	36830820	promoter	-49	NA	36826932	36827443
Ccdc18	chr5	+	108561932	108661968	promoter	-156	NA	108561587	108561965
Orai1	chr5	+	123465082	123480461	promoter	-151	NA	123464806	123465056
Stx2	chr5	-	129496515	129514447	promoter	-25	NA	129514284	129514661
Vkorc1l1	chr5	+	130417982	130458760	promoter	-390	NA	130417468	130417716
Tbl2	chr5	+	135625580	135638532	promoter	-184	NA	135625182	135625610
Por	chr5	+	136165083	136211195	promoter	-231	NA	136164566	136165139
Heatr2	chr5	+	139626176	139662459	promoter	-387	NA	139625394	139626185
JRAB	chr5	-	140188793	140212257	promoter	-109	NA	140212239	140212493
AA881470	chr5	+	141180976	141195288	promoter	-195	NA	141180337	141181226
Pscd3	chr5	+	144383402	144471115	promoter	-83	NA	144383087	144383551
Snd1	chr6	+	28430347	28838832	promoter	-349	NA	28429859	28430137
Trim24	chr6	+	37820810	37916289	promoter	-60	NA	37820617	37820884
Mad2l1	chr6	+	66485461	66491014	promoter	-375	NA	66484962	66485210
Rnf103	chr6	+	71443887	71460875	promoter	-55	NA	71443649	71444015
1700040I03Rik	chr6	-	85397028	85401242	promoter	-162	NA	85401220	85401588
Brpf1	chr6	+	113257130	113274698	promoter	-304	NA	113256692	113256961
Dact3	chr7	+	17460665	17472650	promoter	-268	NA	17460267	17460528
Gng8	chr7	+	17477134	17480784	promoter	-39	NA	17476912	17477278
Rhpn2	chr7	+	36119342	36177304	promoter	-319	NA	36118833	36119213
Smg1	chr7	-	125347278	125387151	promoter	-77	NA	125387040	125387417
Il4ra	chr7	+	132695795	132722988	promoter	-92	NA	132695546	132695860
Ankrd10	chr8	-	11627668	11635689	promoter	-145	NA	11635593	11636076
Tubgcp3	chr8	-	12637666	12672100	promoter	-205	NA	12672139	12672472
Pcid2	chr8	-	13077524	13105343	promoter	-141	NA	13105335	13105634
Rnf122	chr8	+	32222317	32241945	promoter	-226	NA	32221858	32222325
Tmem66	chr8	+	35217641	35233873	promoter	-105	NA	35217332	35217741
D8Ertd82e	chr8	+	37157914	37210598	promoter	-55	NA	37157578	37158141
Zdhhc2	chr8	+	41509168	41570196	promoter	-156	NA	41508660	41509365
Asah1	chr8	-	42426018	42459981	promoter	-185	NA	42459913	42460420
4933411K20Rik	chr8	+	47249042	47280944	promoter	-118	NA	47248571	47249278
Ing2	chr8	-	48752531	48760512	promoter	-51	NA	48760303	48760823
Wdr17	chr8	-	55772693	55809721	promoter	-21	NA	55809587	55809898
Sap30	chr8	-	59961521	59966654	promoter	-35	NA	59966472	59966907
BC051227	chr8	-	73282547	73284820	promoter	-183	NA	73284801	73285206
Mast3	chr8	-	73305798	73320887	promoter	-298	NA	73320893	73321477
Myo9b	chr8	+	73796612	73884611	promoter	-65	NA	73796378	73796717
1500034J01Rik	chr8	+	73993109	73999996	promoter	-65	NA	73992918	73993170
Tom1	chr8	+	77557607	77594010	promoter	-101	NA	77557326	77557686
Hook2	chr8	+	87514517	87527160	promoter	-87	NA	87514255	87514605
Cyld	chr8	+	91220973	91272352	promoter	-22	NA	91220723	91221180
D230025D16Rik	chr8	+	107749204	107776951	promoter	-163	NA	107748915	107749167
Nutf2	chr8	+	108384533	108404301	promoter	-184	NA	108384065	108384633
BC025816	chr8	+	122386204	122400889	promoter	-114	NA	122385887	122386293
Gins2	chr8	-	123105165	123112975	promoter	-282	NA	123113006	123113509
Banp	chr8	+	124474446	124549969	promoter	-247	NA	124473827	124474571
Zfpm1	chr8	+	124806040	124861147	promoter	-569	NA	124804740	124806202
Ankrd11	chr8	-	125455416	125565897	promoter	-545	NA	125566286	125566598
Rhou	chr8	+	126177828	126187780	promoter	-109	NA	126177569	126177870
Tmem123	chr9	+	7764127	7794332	promoter	-106	NA	7763773	7764269
Dock6	chr9	-	21648074	21657079	promoter	-156	NA	21657115	21657355
Rab3d	chr9	-	21711954	21722565	promoter	-123	NA	21722518	21722859
Cep70	chr9	+	99143886	99200822	promoter	-141	NA	99143544	99143947
Mfhas1	chr8	+	36650851	36742503	gene	1288	exon_1	36652030	36652248
Srebf1	chr11	-	60012590	60034106	gene	10117	intron_1	60023768	60024210
Sv2c	chr13	-	96730769	96902532	gene	1264	intron_1	96901067	96901469
Snn	chr16	+	11061037	11075071	gene	5415	intron_1	11066249	11066656
Dynlt1	chr17	-	6310543	6492320	gene	15990	intron_1	6476075	6476586
Add3	chr19	+	53215028	53321577	gene	2040	intron_1	53216850	53217287
Tpst1	chr5	+	130549195	130611599	gene	6022	intron_1	130555078	130555356
Bcar1	chr8	-	114234374	114267709	gene	11606	intron_1	114255844	114256362
Gse1	chr8	+	123012765	123105277	gene	49281	intron_1	123061785	123062308
Plec1	chr15	-	76001405	76026140	gene	5720	intron_12	76020215	76020626
Pfkfb2	chr1	-	132585758	132625830	gene	13352	intron_2	132612339	132612617
GPx4	chr10	+	79509910	79519184	gene	6382	intron_2	79516037	79516547
Tlk2	chr11	+	105040120	105143490	gene	2516	intron_2	105042487	105042785
Arhgap22	chr14	+	34030008	34183119	gene	33577	intron_2	34063454	34063717
Sacs	chr14	+	61757293	61859530	gene	34351	intron_2	61791386	61791903
2900083I11Rik	chr5	+	136282759	136317836	gene	28545	intron_2	136310983	136311626
Arid5b	chr10	-	67558340	67706106	gene	106665	intron_3	67599253	67599629
Plekha7	chr7	-	123267631	123451869	gene	70681	intron_3	123380939	123381438
Dnahc8	chr17	+	30763880	31012209	gene	110950	intron_44	30874706	30874955
Dst	chr1	+	34068669	34365497	gene	224675	intron_57	34293202	34293486
Phf19	chr2	-	34749274	34769496	gene	8620	intron_6	34760688	34761064
AK006255	chr1	+	192860700	192866819	distal	-10666	NA	192849717	192850352
Cd34	chr1	+	196765109	196787473	distal	37717	NA	196802609	196803044
Iyd	chr10	-	6791663	6806262	distal	-30385	NA	6836432	6836862
Epb4.1l2	chr10	+	25079661	25243320	distal	-62648	NA	25016838	25017188
Gpr6	chr10	-	40789786	40792091	distal	16601	NA	40775303	40775677
Pcbd1	chr10	+	60552106	60557067	distal	-23885	NA	60527993	60528449
Cnn2	chr10	+	79451344	79458145	distal	-3463	NA	79447705	79448058
DQ716032	chr11	+	97276919	97276945	distal	-15057	NA	97261732	97261993
muspaox	chr11	-	116033201	116043580	distal	14028	NA	116029334	116029770
Timp2	chr11	-	118162374	118216725	distal	-9916	NA	118226454	118226828
Nfkbia	chr12	-	56590845	56593570	distal	45798	NA	56547518	56548026
Spz1	chr13	-	93344592	93346127	distal	-16924	NA	93362904	93363199
Tmem174	chr13	-	99404940	99407288	distal	132291	NA	99274688	99275306
BC100417	chr15	-	77199923	77201440	distal	27275	NA	77174001	77174330
Pscd4	chr15	+	78441758	78449550	distal	13353	NA	78454834	78455389
Kdelr3	chr15	+	79346897	79358169	distal	-4811	NA	79341901	79342272
Glis2	chr16	+	4594712	4615957	distal	-7977	NA	4586481	4586989
Synj2	chr17	+	5941377	6038555	distal	-6277	NA	5934964	5935236
2700062C07Rik	chr18	+	24629371	24636268	distal	-3029	NA	24626252	24626432
Gata3	chr2	-	9778706	9800227	distal	-1061	NA	9801120	9801456
Cep27	chr2	+	120435171	120446554	distal	19612	NA	120454564	120455002
Sfn	chr4	-	133156470	133158083	distal	2198	NA	133155777	133155993
AK016328	chr4	+	133427744	133432448	distal	-58628	NA	133368896	133369337
Rbp7	chr4	-	148823810	148829077	distal	9525	NA	148819320	148819784
Morn1	chr4	+	154497870	154514834	distal	26927	NA	154524593	154525002
Snx8	chr5	-	140816256	140836369	distal	-28951	NA	140865126	140865514
Msx3	chr7	-	147232155	147234985	distal	-9038	NA	147243770	147244276
Got2	chr8	-	98388036	98412265	distal	-27989	NA	98440096	98440413
1700120B06Rik	chr8	-	122690297	122701369	distal	-13867	NA	122715031	122715442
Cmtm6	chr9	+	114640320	114658461	distal	21869	NA	114662097	114662282

## Sheet: gRNA independent (generic)
Table S3: Location analysis of gRNA independent ChIP-seq peaks in Neuro-2a cells
Chromosomal coordinates of Cas9 bound regions are listed as well as the bp distance to transcription start site (TSS) of the closest RefSeq gene.
ChIP-seq peak location within a gene, intronic or exonic localization within that gene is specified.
RefSeq gene symbols and chromosomal coordinates of genes are reported.
GeneID	chromosome	strand	gene start	gene end	region	distance	gene info	peak start	peak end
Uxs1	chr1	-	43807075	43884553	promoter	377	NA	43883988	43884364
5830417C01Rik	chr1	+	180117547	180182728	promoter	305	NA	180117516	180118189
AK085995	chr10	-	60937421	60939429	promoter	909	NA	60938299	60938741
Hk1	chr10	-	61732609	61803106	promoter	194	NA	61802567	61803258
Midn	chr10	+	79611034	79621112	promoter	602	NA	79611506	79611767
1110031I02Rik	chr11	-	121038906	121065962	promoter	296	NA	121065398	121065934
Metrnl	chr11	+	121563740	121578703	promoter	25	NA	121563431	121564100
Angel1	chr12	-	88041451	88067401	promoter	5	NA	88067199	88067593
AK038818	chr13	+	81102148	81265423	promoter	193	NA	81102263	81102419
Prph	chr15	+	98885637	98889409	promoter	608	NA	98886060	98886430
BC035295	chr15	-	100310000	100325670	promoter	83	NA	100325265	100325910
Ccdc5	chr18	-	77996305	78006519	promoter	0	NA	78006315	78006723
Fgfbp3	chr19	-	36992039	36994089	promoter	472	NA	36993497	36993738
Suv39h2	chr2	-	3373091	3392235	promoter	15	NA	3391975	3392466
Garnl3	chr2	-	32841885	32986956	promoter	103	NA	32986670	32987036
Dennd1a	chr2	-	37654510	38142867	promoter	51	NA	38142561	38143071
Rpusd2	chr2	+	118860525	118865505	promoter	64	NA	118860459	118860720
Anxa5	chr3	-	36347846	36374620	promoter	20	NA	36374458	36374742
D6Wsu176e	chr6	-	22256521	22306081	promoter	162	NA	22305616	22306222
Ddhd2	chr8	-	26835817	26864736	promoter	10	NA	26864410	26865043
Mfhas1	chr8	+	36650851	36742503	promoter	31	NA	36650659	36651106
Lrp2bp	chr8	+	47084661	47114830	promoter	527	NA	47084920	47085456
Cpe	chr8	-	67071348	67171837	promoter	54	NA	67171454	67172112
AA960436	chr8	+	97856239	97871409	promoter	79	NA	97856160	97856477
1700054N08Rik	chr8	-	126364743	126383430	promoter	71	NA	126383118	126383601
Uxs1	chr1	-	43807075	43884553	promoter	-175	NA	43884377	43885079
Uxs1	chr1	-	43807075	43884553	promoter	-175	NA	43884377	43885079
1700029F09Rik	chr1	-	44143654	44159188	promoter	-167	NA	44159085	44159625
Qscn6	chr1	-	157648576	157660029	promoter	-42	NA	157659903	157660240
BC031781	chr1	+	182781281	182798245	promoter	-276	NA	182780746	182781265
Vash2	chr1	-	192771628	192802870	promoter	-402	NA	192803048	192803496
Lims1	chr10	+	57786294	57887437	promoter	-215	NA	57785657	57786501
Mobkl2a	chr10	-	80162574	80164565	promoter	-291	NA	80164653	80165059
Xpot	chr10	-	121024435	121063372	promoter	-1	NA	121063035	121063712
Tmem5	chr10	-	121518315	121534158	promoter	-249	NA	121534100	121534714
B4galnt1	chr10	+	126602280	126609386	promoter	-22	NA	126602088	126602428
Arf1	chr11	-	59024914	59041678	promoter	-155	NA	59041679	59041988
Nme2	chr11	-	93811128	93817002	promoter	-363	NA	93817219	93817511
Wipi1	chr11	-	109443385	109472703	promoter	-433	NA	109472835	109473438
Sstr2	chr11	+	113480794	113486950	promoter	-153	NA	113480523	113480760
Cdr2l	chr11	+	115243229	115257446	promoter	-24	NA	115243076	115243334
Idi1	chr13	+	8885219	8891614	promoter	-123	NA	8884877	8885316
Tpmt	chr13	-	47120547	47138572	promoter	-148	NA	47138586	47138854
Srd5a1	chr13	-	69733705	69750341	promoter	-98	NA	69750129	69750750
Hmgcr	chr13	-	97419288	97440803	promoter	-261	NA	97440795	97441333
Slc25a32	chr15	-	38925825	38944184	promoter	-46	NA	38944073	38944388
Zhx1	chr15	-	57878557	57908044	promoter	-75	NA	57907763	57908476
Zfat1	chr15	-	67915328	68090409	promoter	-30	NA	68090302	68090577
Nrbp2	chr15	-	75919866	75922056	promoter	-86	NA	75921991	75922293
C1ql4	chr15	-	98915184	98918159	promoter	-854	NA	98918866	98919161
Litaf	chr16	-	10959366	10993182	promoter	-86	NA	10993123	10993414
AK132606	chr17	-	3078167	3084042	promoter	-191	NA	3083889	3084577
Gm944	chr18	-	21286987	21458640	promoter	-361	NA	21458930	21459073
Hps6	chr19	+	46077997	46080643	promoter	-36	NA	46077765	46078157
Nmt2	chr2	+	3201559	3243641	promoter	-431	NA	3200799	3201457
Freq	chr2	+	31101442	31150991	promoter	-81	NA	31101214	31101508
Btbd3	chr2	+	138082319	138113158	promoter	-50	NA	138082177	138082362
AK077492	chr4	+	128940973	128942245	promoter	-47	NA	128940769	128941084
EG433182	chr4	+	149611363	149622984	promoter	-251	NA	149610947	149611278
Tnip2	chr5	-	34838744	34856628	promoter	-126	NA	34856596	34856913
Rell1	chr5	-	64300136	64360136	promoter	-147	NA	64360045	64360522
Rell1	chr5	-	64300136	64360136	promoter	-147	NA	64360045	64360522
Ugdh	chr5	-	65804460	65827081	promoter	-133	NA	65826949	65827479
Abhd11	chr5	+	135485168	135488040	promoter	-203	NA	135484801	135485129
Mafk	chr5	+	140267489	140278606	promoter	-150	NA	140267154	140267525
Rasl11a	chr5	+	147656646	147659302	promoter	-31	NA	147656401	147656829
Cib1	chr7	-	87372045	87377502	promoter	-85	NA	87377391	87377784
B130050I23Rik	chr8	+	4166566	4208046	promoter	-237	NA	4166092	4166566
Lass4	chr8	+	4493503	4525757	promoter	-519	NA	4492825	4493143
6820431F20Rik	chr8	-	19990922	20020385	promoter	-56	NA	20020218	20020664
AK087094	chr8	+	42102821	42105896	promoter	-783	NA	42101801	42102276
CLCN3	chr8	-	63417436	63462097	promoter	-149	NA	63462137	63462356
3110005G23Rik	chr8	+	67471083	67492932	promoter	-3	NA	67470783	67471378
Ssbp4	chr8	-	73121389	73132771	promoter	-818	NA	73133338	73133841
AK006748	chr8	-	87498382	87500436	promoter	-45	NA	87500155	87500807
Chd9	chr8	+	93352735	93578407	promoter	-20	NA	93352467	93352963
Tppp3	chr8	-	107991391	107995267	promoter	-121	NA	107995219	107995558
Gcsh	chr8	-	119505727	119517349	promoter	-200	NA	119517278	119517820
Mphosph6	chr8	-	120315544	120325829	promoter	-87	NA	120325621	120326212
A230069A22Rik	chr4	-	155157459	155159983	gene	1495	exon_2	155158284	155158692
AK148282	chr8	+	127355597	127387603	gene	31456	exon_2	127386911	127387196
abParts	chr12	-	114498399	117248164	gene	251702	exon_27	116996381	116996543
abParts	chr12	-	114498399	117248164	gene	637662	exon_58	116610458	116610546
abParts	chr12	-	114498399	117248164	gene	801577	exon_83	116446491	116446683
abParts	chr12	-	114498399	117248164	gene	851246	exon_87	116396800	116397036
Tmem63c	chr12	+	88362289	88430989	gene	5082	intron_1	88367207	88367536
Mtap1b	chr13	-	100194395	100286495	gene	1298	intron_1	100284792	100285603
Ralgds	chr2	+	28368850	28408590	gene	12608	intron_1	28381213	28381703
Evi5	chr5	-	108173813	108304126	gene	5975	intron_1	108297999	108298304
Tulp2	chr7	+	52741631	52777973	gene	29318	intron_1	52770754	52771144
Insr	chr8	-	3150921	3258947	gene	37585	intron_1	3221172	3221552
Gse1	chr8	+	123012765	123105277	gene	47271	intron_1	123059639	123060433
Zfpm1	chr8	+	124806040	124861147	gene	1413	intron_1	124807285	124807621
AK016841	chr8	+	125758990	125766259	gene	1184	intron_1	125759985	125760364
Bcl9l	chr9	+	44291195	44318495	gene	15621	intron_1	44306699	44306934
Bcl9l	chr9	+	44291195	44318495	gene	15969	intron_1	44307018	44307311
Frmd4a	chr2	+	4073917	4534988	gene	389874	intron_11	4463635	4463948
abParts	chr12	-	114498399	117248164	gene	206946	intron_19	117041121	117041315
2014-09-09	chr11	+	117060974	117223622	gene	66546	intron_2	117127397	117127644
Mad2l2	chr4	+	147505028	147519805	gene	9536	intron_2	147514418	147514711
Foxk1	chr5	+	142877450	142937969	gene	39102	intron_2	142916353	142916751
Bcar1	chr8	-	114234374	114256010	gene	15137	intron_2	114240674	114241073
AK039110	chr1	+	184414311	184422604	gene	5847	intron_3	184420019	184420297
Cacna1i	chr15	+	80117667	80228722	gene	56115	intron_5	80173665	80173899
Il1rapl1	chrX	-	84014456	85361027	gene	877306	intron_5	84483685	84483758
Ppm1h	chr10	+	122116074	122379595	gene	205342	intron_6	122321258	122321575
H3f3a	chr1	-	182732698	182743734	distal	35946	NA	182707626	182707950
Nek2	chr1	+	193645440	193656921	distal	19471	NA	193664709	193665113
Nek2	chr1	+	193645440	193656921	distal	34096	NA	193679395	193679678
Cr2	chr1	-	196963004	196989812	distal	-78094	NA	197067644	197068168
Atxn7l3	chr11	-	102150613	102154758	distal	-3945	NA	102158515	102158892
Klf11	chr12	+	25336138	25347540	distal	-8725	NA	25327329	25327498
Sox11	chr12	-	28020080	28027577	distal	-243751	NA	28271152	28271505
Angel1	chr12	-	88041451	88067401	distal	-74916	NA	88142120	88142515
Dlk1	chr12	+	110691432	110698901	distal	-59247	NA	110632066	110632304
Gtpbp4	chr13	-	8971723	8995258	distal	-15738	NA	9010896	9011096
Tmem174	chr13	-	99404940	99407288	distal	48251	NA	99358885	99359190
AK136034	chr13	+	99570735	99571100	distal	14654	NA	99585147	99585632
Slc30a5	chr13	-	101572602	101584721	distal	-18716	NA	101603207	101603667
Mier3	chr13	+	112476558	112508802	distal	38943	NA	112515350	112515652
Mier3	chr13	+	112476558	112508802	distal	39405	NA	112515698	112516229
Arhgap8	chr15	+	84493673	84534103	distal	-8930	NA	84484604	84484882
AK016307	chr15	+	98816395	98819712	distal	7242	NA	98823476	98823799
AK138323	chr17	+	36385765	36390624	distal	-17388	NA	36368199	36368556
Pcdh1	chr18	-	38349198	38357460	distal	52779	NA	38304378	38304984
BC061194	chr2	+	18620648	18671232	distal	-4718	NA	18615626	18616235
Acbd5	chr2	+	22923720	22970032	distal	-28549	NA	22894988	22895354
Ccdc32	chr2	-	118843896	118855084	distal	52808	NA	118802144	118802408
Snap25	chr2	+	136539185	136608164	distal	-34653	NA	136504295	136504770
Ifna13	chr4	-	88289544	88290363	distal	3309	NA	88286980	88287129
Luzp1	chr4	+	136025675	136105233	distal	-7120	NA	136018312	136018799
AK043690	chr4	+	140235667	140240532	distal	-13868	NA	140221546	140222052
Necap2	chr4	-	140622431	140634248	distal	17552	NA	140616238	140617154
Prkag2	chr5	-	24368574	24501571	distal	-11366	NA	24512766	24513108
AK041797	chr5	-	43542927	43626593	distal	-119936	NA	43746328	43746730
Ncor2	chr5	-	125497524	125605350	distal	-10006	NA	125615156	125615556
BC044880	chr6	+	54435903	54441524	distal	-56427	NA	54379312	54379640
Zfp239	chr6	+	117813094	117822784	distal	16497	NA	117829422	117829761
BC003267	chr8	+	4613169	4630231	distal	64859	NA	4677872	4678185
AK136601	chr8	+	10690165	10691706	distal	71011	NA	10760977	10761376
AK014460	chr8	-	10924426	10928457	distal	-17772	NA	10945973	10946485
AK038767	chr8	+	13705888	13743084	distal	-28247	NA	13677439	13677844
Stox2	chr8	-	48271303	48374756	distal	-34883	NA	48409484	48409794
Cbfb	chr8	+	107694573	107741886	distal	-17461	NA	107676940	107677284
Gse1	chr8	+	123012765	123105277	distal	-80948	NA	122931611	122932024
Gse1	chr8	+	123012765	123105277	distal	-71817	NA	122940656	122941240
Gse1	chr8	+	123012765	123105277	distal	-26550	NA	122986089	122986342
Foxl1	chr8	+	123651584	123654544	distal	114181	NA	123765636	123765894
Foxl1	chr8	+	123651584	123654544	distal	166818	NA	123818223	123818581
AK041328	chr8	+	129372919	129375733	distal	-113000	NA	129259707	129260131

## Sheet: empty gRNA (control)
Table S3: Chromosomal coordinates of ChIP-seq peak identified in Neuro-2a cells treated with dCas9 and empty gRNA (control)
chromosome	peak start	peak end
chr4	146805987	146806782
