# Supplementary material for: A genome-wide analysis of Cas9 binding specificity using ChIP-seq and targeted sequence capture
Source: Nucleic Acids Res. 2015 Feb 20;43(6):3389–404. doi: 10.1093/nar/gkv137 (PMC4381059; doi:10.1093/nar/gkv137)
Supplement: SUPPLEMENTARY DATA [file supp_gkv137_nar-03286-h-2014-File014.xls]

## Sheet: S1 gRNA
Table S4: Identification of ChIP-bound sites with up to four mismatches to the 12-bp seed region of the S1 target site
Location analysis was performed to determine bp distance to the closest transcription start site (TSS) of a RefSeq gene.
GeneID	Location	Distance to TSS	Target Sequence															# mismatches	Peak center +/- 50bp	Chromosome	Gene start	Gene end
Snurf (S1 TS)	promoter	-3	C	G	C	A	T	G	C	G	T	C	C	C	N	G	G	0	chr7:67150035-67150056	chr7	67127387	67150042
Adck5	promoter	83	C	G	C	A	G	A	C	G	T	C	C	C	T	G	G	2	chr15:76406821-76406921	chr15	76406788	76426238
Copg2	promoter	63	C	G	C	A	A	C	C	G	T	C	C	C	A	G	G	2	chr6:30846647-30846747	chr6	30698410	30846760
Ptgis	distal	-23115	C	G	G	C	T	G	C	A	T	C	C	C	T	G	G	3	chr2:167089102-167089202	chr2	167028695	167066037
Hes3	promoter	-671	C	T	G	C	T	G	C	G	T	C	C	C	T	G	G	3	chr4:151666392-151666492	chr4	151660080	151665771
Pdgfa	distal	-2637	C	T	C	C	C	G	C	G	T	C	C	C	G	G	G	3	chr5:139473494-139473594	chr5	139452928	139470907
AU020772	promoter	79	T	T	C	C	T	G	C	G	T	C	C	C	A	G	G	3	chr7:107520771-107520871	chr7	107520742	107618668
AK039030	promoter	49	C	C	C	A	G	G	A	G	C	C	C	C	A	G	G	4	chr1:37922142-37922242	chr1	37922143	37928233
Hivep2	intron_2	90922	G	G	C	C	A	G	C	C	T	C	C	C	A	G	G	4	chr10:13776754-13776854	chr10	13685882	13871184
Cirbp	distal	-3866	G	G	G	A	T	G	A	G	T	C	A	C	A	G	G	4	chr10:79626669-79626769	chr10	79630585	79634398
Cand1	promoter	570	T	C	C	C	G	G	C	G	T	C	C	C	T	G	G	4	chr10:118676486-118676586	chr10	118639640	118677106
Ifi35	promoter	-59	G	G	C	A	T	G	T	G	C	T	C	C	T	G	G	4	chr11:101309616-101309716	chr11	101309725	101320015
Sgsh	promoter	92	T	G	C	C	G	C	C	G	T	C	C	C	T	G	G	4	chr11:119216682-119216782	chr11	119204802	119216824
Foxd1	promoter	-278	T	C	G	A	A	G	C	G	T	C	C	C	C	G	G	4	chr13:99123871-99123971	chr13	99124199	99126660
Tubgcp6	promoter	-58	T	T	C	G	G	G	C	G	T	C	C	C	G	G	G	4	chr15:88953525-88953625	chr15	88937854	88953517
Med15	promoter	254	C	T	T	G	T	A	C	G	T	C	C	C	C	G	G	4	chr16:17722719-17722819	chr16	17651313	17723023
Gstm1	promoter	-34	G	G	C	C	T	C	T	G	T	C	C	C	G	G	G	4	chr3:107820875-107820975	chr3	107815174	107820891
Clock	promoter	-310	T	G	C	C	T	C	T	G	T	C	C	C	C	G	G	4	chr5:76734057-76734157	chr5	76664141	76733797
AK005895	distal	8693	C	G	C	T	T	T	C	C	T	C	C	A	G	G	G	4	chr6:30419627-30419727	chr6	30410984	30413313
Adck2	promoter	192	C	A	T	C	T	C	C	G	T	C	C	C	T	G	G	4	chr6:39524016-39524116	chr6	39523874	39538768
1700029H14Rik	distal	30384	C	T	C	A	G	T	G	G	T	C	C	C	T	G	G	4	chr8:13532014-13532114	chr8	13550732	13562448
Ap3m2	promoter	108	G	G	G	A	A	G	A	G	T	C	C	C	G	G	G	4	chr8:23915918-23916018	chr8	23897826	23916076

## Sheet: S2 gRNA
Table S4: Identification of ChIP-bound sites with up to four mismatches to the 12-bp seed region of the S2 target site
Location analysis was performed to determine bp distance to the closest transcription start site (TSS) of a RefSeq gene.
GeneID	Location	Distance to TSS	Sequence															# mismatches	Peak center +/- 50bp	Chromosome	Gene start	Gene end
Snurf (S2 TS)	promoter	8	A	G	G	T	T	T	G	T	C	G	C	G	C	G	G	0	chr7:67150035-67150056	chr7	67127387	67150042
Iyd (S2 OT1)	distal	-30385	A	G	G	T	T	T	G	T	C	G	A	G	T	G	G	1	chr10:6836597-6836697	chr10	6791663	6806262
Timp2	distal	-9916	A	G	C	T	T	T	G	G	T	G	C	G	G	G	G	3	chr11:118226591-118226691	chr11	118162374	118216725
Stx2	promoter	-25	C	G	G	G	T	C	G	T	C	G	C	G	A	G	G	3	chr5:129514422-129514522	chr5	129496515	129514447
Sap30	promoter	-35	A	G	G	T	G	T	G	G	G	G	C	G	G	G	G	3	chr8:59966639-59966739	chr8	59961521	59966654
Ncl	promoter	-49	A	G	C	C	T	T	A	A	C	G	C	G	G	G	G	4	chr1:88256029-88256129	chr1	88241293	88256030
Tmem177	promoter	17	A	G	G	T	T	G	C	T	A	C	C	G	A	G	G	4	chr1:121809678-121809778	chr1	121804477	121809745
Traf5	promoter	-110	A	G	G	A	T	G	G	G	G	G	C	G	T	G	G	4	chr1:193916505-193916605	chr1	193879257	193916445
Rcor3	promoter	982	T	G	G	G	T	C	G	G	C	G	C	G	C	G	G	4	chr1:193960637-193960737	chr1	193924342	193961669
Gpr6	promoter	24	C	T	C	T	T	T	G	A	C	G	C	G	G	G	G	4	chr10:40792017-40792117	chr10	40789786	40792091
Mcm9	promoter	30	A	G	G	C	A	T	G	G	G	G	C	G	G	G	G	4	chr10:53349857-53349957	chr10	53330502	53349937
Cdc42se2	promoter	-225	T	G	C	T	G	T	G	G	C	G	C	G	A	G	G	4	chr11:54601313-54601413	chr11	54531003	54601138
Gart	promoter	41	A	G	C	T	G	C	G	T	G	G	C	G	G	G	G	4	chr16:91647126-91647226	chr16	91621641	91647217
Optn	promoter	-74	T	G	G	C	G	G	G	T	C	G	C	G	A	G	G	4	chr2:4985008-4985108	chr2	4942278	4984984
Entpd6	promoter	-44	A	G	C	C	T	T	A	A	C	G	C	G	T	G	G	4	chr2:150574790-150574890	chr2	150574884	150597409
MRPL33	promoter	176	A	G	G	C	G	C	G	C	C	G	C	G	G	G	G	4	chr5:31916470-31916570	chr5	31916344	31966757
2410018C17Rik	promoter	-260	G	G	T	T	T	T	G	T	T	C	C	G	C	G	G	4	chr5:33972214-33972314	chr5	33943001	33972004
Tacc3	promoter	-124	A	G	G	C	T	G	C	C	C	G	C	G	G	G	G	4	chr5:34000621-34000721	chr5	34000795	34014846
Snx8	distal	-28951	A	G	G	G	G	C	G	T	G	G	C	G	A	G	G	4	chr5:140865270-140865370	chr5	140816256	140836369
Tmem66	promoter	-105	G	G	C	G	C	T	G	T	C	G	C	G	T	G	G	4	chr8:35217486-35217586	chr8	35217641	35233873
1700120B06Rik	distal	-13867	C	G	G	G	C	T	G	T	C	A	C	G	T	G	G	4	chr8:122715186-122715286	chr8	122690297	122701369
Rab3d	promoter	-123	A	G	A	G	T	T	G	G	C	G	C	C	C	G	G	4	chr9:21722638-21722738	chr9	21711954	21722565
